# Supplementary material for: The Associations between Healthy Eating Patterns and Risk of Metabolic Dysfunction-Associated Steatotic Liver Disease: A Case–Control Study
Source: Nutrients. 2024 Jun 19;16(12):1956. doi: 10.3390/nu16121956 (PMC11207114; doi:10.3390/nu16121956)
Supplement: Supplementary file 1 [file nutrients-16-01956-s001.zip]

Archive with 1 entries (1 files):
- nutrients-2962897-supplementary.pdf
